# Supplementary material for: Author Correction: Teneurins assemble into presynaptic nanoclusters that promote synapse formation via postsynaptic non-teneurin ligands
Source: Nat Commun. 2023 May 23;14:2957. doi: 10.1038/s41467-023-38713-0 (PMC10205713; doi:10.1038/s41467-023-38713-0)
Supplement: Supplementary file 2 — Incorrect Source Data [file 41467_2023_38713_MOESM2_ESM.xlsx]

## Sheet: Main Fig statistical tests 
Figures	Samaple Size	Test	P-Value	Means ± SEM for t test / mean diff. for Two way ANOVA
Fig.2 b	3/6 & 3/6	Unpaired t test	0.0017	-0.2963 ± 0.07006
Fig.2 b	3/6 & 3/6	Unpaired t test	0.0017	0.2963 ± 0.07006
Fig.2 e	3/6 & 3/6	Unpaired t test	0.0115	-0.2739 ± 0.08878
Fig.2 e	3/6 & 3/6	Unpaired t test	0.0115	0.2739 ± 0.08878
Fig.2 g Tenm3 CA1	3/63			79.3495 ± 2.3911
Fig.2 g Tenm3 Sub	3/67			84.3590 ± 2.7070
Fig.2 g Bass. CA1	3/63			348.7538 ± 7.1553
Fig.2 g Bass. Sub	3/67			318.2719 ± 6.5168
Fig.2 i	3 & 3	Unpaired t test	0.0025	0.2183 ± 0.06184
Fig.2 j	3/63			0.0326 ± 0.0039
Fig.2 l	3 & 3	Unpaired t test	0.0086	-0.7244 ± 0.1508
Fig.2 m	3/67			0.0240 ± 0.0026
Fig.3 b	3/6 & 3/5	Unpaired t test	0.0274	-0.2346 ± 0.08922
Fig.3 b	3/6 & 3/5	Unpaired t test	0.0274	0.2346 ± 0.08922
Fig.3 g Tenm3 CA1	3/62			93.5704 ± 2.713
Fig.3 g Tenm3 Sub	3/62			90.9379 ± 2.7827
Fig.3 g Hr. CA1	3/62			324.1964 ± 6.4633
Fig.3 g Hr. Sub	3/62			307.3213 ± 7.2266
Fig.3 e	3/6 & 3/5	Unpaired t test	0.0064	-0.2183 ± 0.06184
Fig.3 e	3/6 & 3/5	Unpaired t test	0.0064	0.2183 ± 0.06184
Fig.3 i	3 & 3	Unpaired t test	0.036	-0.7564 ± 0.2434
Fig.3 j	3/62			0.02587 ± 0.0031
Fig.3 l	3 & 3	Unpaired t test	0.0005	-0.5998 ± 0.05812
Fig.3 m	3/62			0.0209 ± 0.0043
Fig.5 d	6/30 & 6/31	Unpaired t test	0.4023	37628 ± 44601
Fig.5 e p-CA1	6/30 & 6/31	Two-way ANOVA	0.0084	0.3189
Fig.5 e d-CA1	6/30 & 6/31	Two-way ANOVA	0.8533	0.09
Fig.5 e p-Sub	6/30 & 6/31	Two-way ANOVA	0.8885	0.08249
Fig.5 e d-Sub	6/30 & 6/31	Two-way ANOVA	0.0149	0.3003
Fig.5 f p-CA1	6/30 & 6/31	Two-way ANOVA	0.0458	4.987
Fig.5 f d-CA1	6/30 & 6/31	Two-way ANOVA	0.9906	0.7889
Fig.5 f p-Sub	6/30 & 6/31	Two-way ANOVA	0.9971	0.5813
Fig.5 f d-Sub	6/30 & 6/31	Two-way ANOVA	0.0089	6.072
Fig.5 j	6/31 & 6/32	Unpaired t test	0.1552	-3802 ± 2641
Fig.5 k p-CA1	6/31 & 6/32	Two-way ANOVA	0.9997	-0.01836
Fig.5 k d-CA1	6/31 & 6/32	Two-way ANOVA	0.9619	0.06244
Fig.5 k p-Sub	6/31 & 6/32	Two-way ANOVA	0.9921	0.04079
Fig.5 k d-Sub	6/31 & 6/32	Two-way ANOVA	>0.9999	-0.001387
Fig.5 i p-CA1	6/31 & 6/32	Two-way ANOVA	0.9709	-0.9038
Fig.5 i d-CA1	6/31 & 6/32	Two-way ANOVA	0.9953	0.5559
Fig.5 i p-Sub	6/31 & 6/32	Two-way ANOVA	>0.9999	0.1053
Fig.5 i d-Sub	6/31 & 6/32	Two-way ANOVA	0.9974	0.4752
Fig.6 f Area	6/31 & 6/31	Unpaired t test	0.3164	1591 ± 1574
Fig.6 f MEC	6/31 & 6/31	Unpaired t test	0.1984	1.092 ± 0.8399
Fig.6 f p-CA1	6/31 & 6/31	Two-way ANOVA	0.0434	0.9815
Fig.6 f d-Sub	6/31 & 6/31	Two-way ANOVA	0.0329	1.027
Fig.6 f DG	6/31 & 6/31	Unpaired t test	0.0238	-1.665 ± 0.7178
Fig.6 g Area	6/32 & 6/31	Unpaired t test	0.3889	1119 ± 1290
Fig.6 g MEC	6/32 & 6/31	Unpaired t test	0.3681	-1.524 ± 1.681
Fig.6 g p-CA1	6/32 & 6/31	Two-way ANOVA	0.0179	2.335
Fig.6 g d-Sub	6/32 & 6/31	Two-way ANOVA	0.0049	2.723
Fig.6 g DG	6/32 & 6/32	Unpaired t test	0.0007	-4.853 ± 1.355
Fig.6 h Area	6/32 & 6/32	Unpaired t test	0.7893	248.9 ± 927.4
Fig.6 h MEC	6/32 & 6/32	Unpaired t test	0.0532	-2.540 ± 1.289
Fig.6 h p-CA1	6/32 & 6/32	Two-way ANOVA	0.0002	3.923
Fig.6 h d-Sub	6/32 & 6/32	Two-way ANOVA	<0.0001	5.016
Fig.6 h DG	6/32 & 6/32	Unpaired t test	<0.0001	-6.786 ± 1.140
Fig.7 d ip-CA3	7 & 6	Unpaired t test	0.4694	1.536 ± 2.049
Fig.7 d co-CA3	7 & 6	Unpaired t test	0.6727	1.489 ± 3.431
Fig.7 d MEC	7 & 6	Unpaired t test	0.9324	0.1108 ± 1.277
Fig. 8 b	3/10 & 3/15	Two-way ANOVA	0.9986	26.93
Fig. 8 c	3/10 & 3/15	Unpaired t test	0.7079	0.5625 ± 1.483
Fig. 8 e	3/10 & 3/15	Unpaired t test	0.3982	-0.02278 ± 0.02647
Fig. 8 f	3/10 & 3/15	Unpaired t test	0.7231	0.2541 ± 0.7083
Fig. 8 h	3/10 & 3/15	Unpaired t test	0.3988	-0.05648 ± 0.06570
Fig. 8 i	3/10 & 3/15	Unpaired t test	0.9446	-0.04562 ± 0.6498
Fig. 8 k	3/12 & 4/16	Two-way ANOVA	0.9984	-4.027
Fig. 8 l	3/12 & 4/16	Unpaired t test	0.7563	-0.3199 ± 1.020
Fig. 8 n	3/12 & 4/16	Unpaired t test	0.7376	0.01425 ± 0.04208
Fig. 8 o	3/12 & 4/16	Unpaired t test	0.7811	-0.3217 ± 1.146
Fig. 8 q	3/12 & 4/16	Unpaired t test	0.6871	-0.08123 ± 0.1993
Fig. 8 r	3/12 & 4/16	Unpaired t test	0.7102	0.5611 ± 1.494
Fig.9 d ip-CA3	7 & 7	Unpaired t test	0.6449	2.178 ± 4.608
Fig.9 d co-CA3	7 & 7	Unpaired t test	0.6917	1.658 ± 4.081
Fig.9 d MEC	7 & 7	Unpaired t test	0.001	-1.456 ± 0.3377
Fig. 10 b	4/9 & 4/12	Two-way ANOVA	0.0001	194.7
Fig. 10 c	4/9 & 4/12	Unpaired t test	0.0014	-3.571 ± 0.9531
Fig. 10 e	4/9 & 4/12	Unpaired t test	0.6361	0.03182 ± 0.06618
Fig. 10 f	4/9 & 4/12	Unpaired t test	0.5407	0.2675 ± 0.4294
Fig. 10 h	4/9 & 4/12	Unpaired t test	<0.0001	1.161 ± 0.1833
Fig. 10 i	4/9 & 4/12	Unpaired t test	0.0084	4.603 ± 1.564

## Sheet: Sup. Fig. statistical tests
Figures	Samaple Size	Test	P-Value	Means ± SEM for t Test / mean diff. for Two way ANOVA
Fig.1 d p-CA1 Bass.	4			0.2728 ± 0.0294
Fig.1 d p-CA1 Hr.	4			0.2821 ± 0.0371
Fig.1 d p-CA1 vGluT1	4			0.2725 ± 0.0242
Fig.1 d p-CA1 vGAT	4			0.1008 ± 0.0120
Fig.1 d d-Sub Bass.	4			0.2586 ± 0.0345
Fig.1 d d-Sub Hr.	4			0.280175 ± 0.0411
Fig.1 d d-Sub vGluT1	4			0.28745 ± 0.0580
Fig.1 d d-Sub vGAT	4			0.113195 ± 0.0316
Fig. 4 b P12 CA1 Tenm3 SS-	3			0.2616 ± 0.0053
Fig. 4 b P12 CA1 Tenm3 SS+	3			0.7384 ± 0.0050
Fig. 4 b P12 CA1 Tenm4 SS-	3			0.5324 ± 0.0053
Fig. 4 b P12 CA1 Tenm4 SS+	3			0.4676 ± 0.0050
Fig. 4 b P12 MEC Tenm3 SS-	3			0.1768 ± 0.0052
Fig. 4 b P12 MEC Tenm3 SS+	3			0.4697 ± 0.0050
Fig. 4 b P12 MEC Tenm4 SS-	3			0.8232 ± 0.0053
Fig. 4 b P12 MEC Tenm4 SS+	3			0.5303 ± 0.0050
Fig. 4 b P21 CA1 Tenm3 SS-	3			0.1794 ± 0.0042
Fig. 4 b P21 CA1 Tenm3 SS+	3			0.5425 ± 0.0077
Fig. 4 b P21 CA1 Tenm4 SS-	3			0.8206 ± 0.0042
Fig. 4 b P21 CA1 Tenm4 SS+	3			0.4575 ± 0.0076
Fig. 4 b P21 MEC Tenm3 SS-	3			0.1355 ± 0.0065
Fig. 4 b P21 MEC Tenm3 SS+	3			0.4991 ± 0.0022
Fig. 4 b P21 MEC Tenm4 SS-	3			0.8645 ± 0.0065
Fig. 4 b P21 MEC Tenm4 SS+	3			0.5009 ± 0.0022
Fig.5 d	6/32 & 6/29	Unpaired t test	0.4023	37628 ± 44601
Fig.5 e p-CA1	6/32 & 6/29	Two-way ANOVA	0.6351	0.1339
Fig.5 e d-CA1	6/32 & 6/29	Two-way ANOVA	0.9988	-0.02578
Fig.5 e p-Sub	6/32 & 6/29	Two-way ANOVA	0.9887	-0.04615
Fig.5 e d-Sub	6/32 & 6/29	Two-way ANOVA	0.2132	0.2084
Fig.5 f p-CA1	6/32 & 6/29	Two-way ANOVA	0.665	2.741
Fig.5 f d-CA1	6/32 & 6/29	Two-way ANOVA	0.9873	-1.009
Fig.5 f p-Sub	6/32 & 6/29	Two-way ANOVA	0.9924	0.8826
Fig.5 f d-Sub	6/32 & 6/29	Two-way ANOVA	0.4656	3.397
Fig.5 j	6/32 & 6/31	Unpaired t test	0.3849	39807 ± 45486
Fig.5 k p-CA1	6/32 & 6/31	Two-way ANOVA	0.0389	0.3045
Fig.5 k d-CA1	6/32 & 6/31	Two-way ANOVA	0.8634	0.1004
Fig.5 k p-Sub	6/32 & 6/31	Two-way ANOVA	0.9849	0.05331
Fig.5 k d-Sub	6/32 & 6/31	Two-way ANOVA	0.0455	0.2978
Fig.5 i p-CA1	6/32 & 6/31	Two-way ANOVA	0.0118	5.167
Fig.5 i d-CA1	6/32 & 6/31	Two-way ANOVA	0.9997	0.2911
Fig.5 i p-Sub	6/32 & 6/31	Two-way ANOVA	0.7387	1.844
Fig.5 i d-Sub	6/32 & 6/31	Two-way ANOVA	0.0121	5.153
Fig.6 d	6/30 & 6/31	Unpaired t test	0.2487	3186 ± 2735
Fig.6 e p-CA1	6/30 & 6/31	Two-way ANOVA	0.9141	-0.119
Fig.6 e d-CA1	6/30 & 6/31	Two-way ANOVA	0.9808	-0.07787
Fig.6 e p-Sub	6/30 & 6/31	Two-way ANOVA	0.9799	-0.07878
Fig.6 e d-Sub	6/30 & 6/31	Two-way ANOVA	0.4059	-0.2488
Fig.6 f p-CA1	6/30 & 6/31	Two-way ANOVA	0.9914	-0.6738
Fig.6 f d-CA1	6/30 & 6/31	Two-way ANOVA	0.9867	0.7557
Fig.6 f p-Sub	6/30 & 6/31	Two-way ANOVA	0.9892	0.7165
Fig.6 f d-Sub	6/30 & 6/31	Two-way ANOVA	0.9975	-0.4873
Fig.6 j	6/32 & 6/32	Unpaired t test	0.4131	2066 ± 2508
Fig.6 k p-CA1	6/32 & 6/32	Two-way ANOVA	0.9882	-0.04942
Fig.6 k d-CA1	6/32 & 6/32	Two-way ANOVA	0.9922	0.0443
Fig.6 k p-Sub	6/32 & 6/32	Two-way ANOVA	0.9453	0.07539
Fig.6 k d-Sub	6/32 & 6/32	Two-way ANOVA	0.69	0.1327
Fig.6 i p-CA1	6/32 & 6/32	Two-way ANOVA	0.9901	0.8787
Fig.6 i d-CA1	6/32 & 6/32	Two-way ANOVA	0.9377	1.458
Fig.6 i p-Sub	6/32 & 6/32	Two-way ANOVA	0.9966	0.6659
Fig.6 i d-Sub	6/32 & 6/32	Two-way ANOVA	0.9989	0.497
Fig.7 d P13	6/30 & 6/31	Unpaired t test	0.6876	17258 ± 42713
Fig.7 d P21	6/30 & 6/31	Unpaired t test	0.8389	13205 ± 64650
Fig.7 d P35	6/30 & 6/30	Unpaired t test	0.5675	31009 ± 53929
Fig.7 e P13 p-CA1	6/30 & 6/31	Two-way ANOVA	0.9704	0.07052
Fig.7 e P13 d-CA1	6/30 & 6/31	Two-way ANOVA	0.9101	0.09711
Fig.7 e P13 p-Sub	6/30 & 6/31	Two-way ANOVA	0.9831	0.06056
Fig.7 e P13 d-Sub	6/30 & 6/31	Two-way ANOVA	0.9986	0.03155
Fig.7 e P21 p-CA1	6/30 & 6/31	Two-way ANOVA	0.9624	-0.05453
Fig.7 e P21 d-CA1	6/30 & 6/31	Two-way ANOVA	0.8002	-0.09087
Fig.7 e P21 p-Sub	6/30 & 6/31	Two-way ANOVA	0.7509	-0.0983
Fig.7 e P21 d-Sub	6/30 & 6/31	Two-way ANOVA	0.1536	-0.192
Fig.7 e P35 p-CA1	6/30 & 6/30	Two-way ANOVA	0.9974	0.04529
Fig.7 e P35 d-CA1	6/30 & 6/30	Two-way ANOVA	0.9992	-0.03379
Fig.7 e P35 p-Sub	6/30 & 6/30	Two-way ANOVA	0.1701	-0.317
Fig.7 e P35 d-Sub	6/30 & 6/30	Two-way ANOVA	0.5937	-0.2019
Fig.7 f P13 p-CA1	6/30 & 6/31	Two-way ANOVA	0.9063	1.267
Fig.7 f P13 d-CA1	6/30 & 6/31	Two-way ANOVA	0.8739	1.389
Fig.7 f P13 p-Sub	6/30 & 6/31	Two-way ANOVA	0.9901	0.6755
Fig.7 f P13 d-Sub	6/30 & 6/31	Two-way ANOVA	>0.9999	0.04764
Fig.7 f P21 p-CA1	6/30 & 6/31	Two-way ANOVA	0.9922	-0.6687
Fig.7 f P21 d-CA1	6/30 & 6/31	Two-way ANOVA	0.9038	-1.346
Fig.7 f P21 p-Sub	6/30 & 6/31	Two-way ANOVA	0.6739	-2.045
Fig.7 f P21 d-Sub	6/30 & 6/31	Two-way ANOVA	0.7296	-1.902
Fig.7 f P35 p-CA1	6/30 & 6/30	Two-way ANOVA	0.9955	0.6348
Fig.7 f P35 d-CA1	6/30 & 6/30	Two-way ANOVA	>0.9999	0.06956
Fig.7 f P35 p-Sub	6/30 & 6/30	Two-way ANOVA	0.7203	-2.111
Fig.7 f P35 d-Sub	6/30 & 6/30	Two-way ANOVA	0.6707	-2.251
Fig.8 d P13	6/30 & 6/31	Unpaired t test	0.2407	3240 ± 2734
Fig.8 d P21	6/31 & 6/32	Unpaired t test	0.7929	-1018 ± 3860
Fig.8 d P35	6/32 & 6/32	Unpaired t test	0.4131	2066 ± 2508
Fig.8 e P13 p-CA1	6/30 & 6/31	Two-way ANOVA	0.1086	0.7569
Fig.8 e P13 d-CA1	6/30 & 6/31	Two-way ANOVA	0.09352	0.8425
Fig.8 e P13 p-Sub	6/30 & 6/31	Two-way ANOVA	0.04268	0.9898
Fig.8 e P13 d-Sub	6/30 & 6/31	Two-way ANOVA	0.01961	0.9995
Fig.8 e P21 p-CA1	6/31 & 6/32	Two-way ANOVA	0.8778	0.06919
Fig.8 e P21 d-CA1	6/31 & 6/32	Two-way ANOVA	0.9969	-0.02514
Fig.8 e P21 p-Sub	6/31 & 6/32	Two-way ANOVA	0.97	-0.04585
Fig.8 e P21 d-Sub	6/31 & 6/32	Two-way ANOVA	0.6604	-0.0992
Fig.8 e P35 p-CA1	6/32 & 6/32	Two-way ANOVA	0.9457	0.05924
Fig.8 e P35 d-CA1	6/32 & 6/32	Two-way ANOVA	0.5166	0.1268
Fig.8 e P35 p-Sub	6/32 & 6/32	Two-way ANOVA	0.5863	0.1179
Fig.8 e P35 d-Sub	6/32 & 6/32	Two-way ANOVA	0.587	0.1178
Fig.8 f P13 p-CA1	6/30 & 6/31	Two-way ANOVA	0.9914	-0.6738
Fig.8 f P13 d-CA1	6/30 & 6/31	Two-way ANOVA	0.9867	0.7557
Fig.8 f P13 p-Sub	6/30 & 6/31	Two-way ANOVA	0.9892	0.7165
Fig.8 f P13 d-Sub	6/30 & 6/31	Two-way ANOVA	0.9975	-0.4873
Fig.8 f P21 p-CA1	6/31 & 6/32	Two-way ANOVA	0.9996	-0.2591
Fig.8 f P21 d-CA1	6/31 & 6/32	Two-way ANOVA	0.9507	0.9333
Fig.8 f P21 p-Sub	6/31 & 6/32	Two-way ANOVA	0.9212	1.07
Fig.8 f P21 d-Sub	6/31 & 6/32	Two-way ANOVA	0.9749	0.7726
Fig.8 f P35 p-CA1	6/32 & 6/32	Two-way ANOVA	0.9205	1.2
Fig.8 f P35 d-CA1	6/32 & 6/32	Two-way ANOVA	0.9819	0.7904
Fig.8 f P35 p-Sub	6/32 & 6/32	Two-way ANOVA	>0.9999	-0.1927
Fig.8 f P35 d-Sub	6/32 & 6/32	Two-way ANOVA	0.8807	-1.359
Fig.9 e P12 MEC	6/31 & 6/31	Unpaired t test	0.2373	0.1670 ± 0.1399
Fig.9 e P12 p-CA1	6/31 & 6/31	Two-way ANOVA	0.0478	0.2636
Fig.9 e P12 d-Sub	6/31 & 6/31	Two-way ANOVA	0.0634	0.2502
Fig.9 e P12 DG	6/31 & 6/31	Unpaired t test	0.0881	-0.1748 ± 0.1008
Fig.9 e P21 MEC	6/32 & 6/31	Unpaired t test	0.1935	-0.1391 ± 0.1058
Fig.9 e P21 p-CA1	6/32 & 6/31	Two-way ANOVA	0.0009	0.4154
Fig.9 e P21 d-Sub	6/32 & 6/31	Two-way ANOVA	0.044	0.2664
Fig.9 e P21 DG	6/32 & 6/31	Unpaired t test	0.054	-0.1239 ± 0.06305
Fig.9 e P35 MEC	6/32 & 6/32	Unpaired t test	0.0532	-2.540 ± 1.289
Fig.9 e P35 p-CA1	6/32 & 6/32	Two-way ANOVA	0.0002	3.923
Fig.9 e P35 d-Sub	6/32 & 6/32	Two-way ANOVA	<0.0001	5.016
Fig.9 e P35 DG	6/32 & 6/32	Unpaired t test	<0.0001	-6.786 ± 1.140
Fig.9 f P12 MEC	6/31 & 6/31	Unpaired t test	0.501	-0.02875 ± 0.04248
Fig.9 f P12 p-CA1	6/31 & 6/31	Two-way ANOVA	0.1917	0.04576
Fig.9 f P12 d-Sub	6/31 & 6/31	Two-way ANOVA	0.0876	0.05613
Fig.9 f P12 DG	6/31 & 6/31	Unpaired t test	0.1876	-0.1469 ± 0.1102
Fig.9 f P21 MEC	6/32 & 6/31	Unpaired t test	0.3376	-0.03819 ± 0.03951
Fig.9 f P21 p-CA1	6/32 & 6/31	Two-way ANOVA	0.0194	0.07052
Fig.9 f P21 d-Sub	6/32 & 6/31	Two-way ANOVA	0.0408	0.063
Fig.9 f P21 DG	6/32 & 6/31	Unpaired t test	0.0008	-0.2872 ± 0.08120
Fig.9 f P35 MEC	6/32 & 6/32	Unpaired t test	0.0532	-2.540 ± 1.289
Fig.9 f P35 p-CA1	6/32 & 6/32	Two-way ANOVA	0.0002	3.923
Fig.9 f P35 d-Sub	6/32 & 6/32	Two-way ANOVA	<0.0001	5.016
Fig.9 f P35 DG	6/32 & 6/32	Unpaired t test	<0.0001	-6.786 ± 1.140

## Sheet: Main Fig. 2
Fig. 2b	Synaptic		Fig.2e	Synaptic		Fig.2g	Tenm3 CA1	Tenm3 Sub	Bass. CA1	Bass. Sub	Fig.2h	ΔCre	Cre	Fig.2i	ΔCre	Cre	Fig.2j	Distance	Fig.2k	ΔCre	Cre	Fig.2l	ΔCre	Cre	Fig.2m	Distance
	ΔCre	Cre		ΔCre	Cre		90.4038	118.47	324.371	346.061	0 NCs	6	34		1.26087	0.66667		0.0207671	0 NCs	5	31		1.21739	0.4375		0.010777
	0.56704	0.06373		0.53541	0.0073		83.8852	87.4647	270.342	368.312	1 NCs	35	26		1.3	0.65517		0.0126352	1 NCs	38	23		1.47826	0.77778		0.0269468
	0.51613	0.48112		0.52177	0.16987		64.2646	123.17	290.863	421.248	2+ NCs	22	6		1.2	0.36842		0.0106841	2+ NCs	24	9		1.14286	0.45		0.0148185
	0.53752	0.17717		0.44858	0.10682		96.9258	67.909	395.568	421.248								0.00812848								0.050718
	0.59877	0.13492		0.4932	0.06122		75.7823	67.909	224.961	258.991								0.0364975								0.0170979
	0.48665	0.33295		0.52583	0.55165		73.8224	58.2263	421.658	290.298								0.0005154								0.00885039
	0.64546	0.38407		0.39889	0.38314		60.4803	65.6859	347.206	263.623								0.00019697								0.0745322
							151.51	70.9896	343.109	260.9								0.0126022								0.0177876
	Non Synaptic			Non Synaptic			130.809	67.8747	249.655	291.331								0.0287978								0.0186417
	ΔCre	Cre		ΔCre	Cre		60.7242	72.549	415.923	306.297								0.0183393								0.0093224
	0.43296	0.93627		0.46459	0.9927		65.7832	93.3341	391.833	359.499								0.0105286								0.00399826
	0.48387	0.51888		0.47823	0.83013		60.7045	81.6003	357.098	364.38								0.00603686								0.0325487
	0.46248	0.82283		0.55142	0.89318		88.3249	38.097	393.361	322.48								0.0525954								0.0107138
	0.40123	0.86508		0.5068	0.93878		71.0034	66.3264	319.206	255.13								0.0411682								0.0319927
	0.51335	0.66705		0.47417	0.44835		107.145	73.5047	322.493	330.015								0.0215359								0.0228616
	0.35454	0.61593		0.60111	0.61686		70.7459	74.2288	342.661	291.616								0.0240236								0.016374
							89.4816	68.8346	346.367	408.598								0.0215392								0.0918665
							76.6347	64.3079	390.727	325.587								0.0138483								0.0144876
							53.0587	71.6623	339.162	388.033								0.0478789								0.00552199
							65.107	64.5849	333.408	336.344								0.0522731								0.0211138
							81.0874	68.4809	338.764	334.781								0.0367611								0.0924984
							81.0874	69.8951	373.023	373.122								0.0124759								0.0231182
							54.8158	75.1022	380.061	345.887								0.0171817								0.0661563
							78.6087	71.3031	358.91	358.802								0.0376723								0.0339985
							62.2745	52.6135	440.059	337.532								0.137544								0.00488617
							70.5369	108.408	369.161	345.097								0.0194887								0.0207054
							95.2544	133.483	363.824	323.64								0.022089								0.026291
							86.6987	58.0714	343.365	255.89								0.0126651								0.0152349
							80.892	58.0714	388.578	367.85								0.0183474								0.0122256
							60.1977	139.371	362.411	330.133								0.0343975								0.0137662
							46.1857	97.4897	360.301	261.411								0.208861								0.00939549
							79.9132	99.7873	421.073	375.094								0.0637515								0.0630456
							94.7357	73.1231	397.402	310.071								0.0178148								0.0056405
							73.9904	72.3313	352.352	365.334								0.0256974								0.00946903
							79.5999	67.7479	328.427	392.674								0.0344859								0.0169038
							71.029	52.3299	377.626	381.707								0.0244067								0.0247454
							97.3074	65.8297	356.408	380.204								0.110552								0.1079
							73.0266	99.5939	323.154	255.056								0.046121								0.121744
							53.0358	131.115	419.769	194.56								0.0351396								0.00295288
							65.7633	82.9791	409.289	355.501								0.0193014								0.00846413
							72.5787	93.4824	430.926	252.16								0.0231299								0.00647079
							89.425	128.327	342.812	352.397								0.0414704								0.0108827
							113.168	61.8448	335.378	295.437								0.0203023								0.0108238
							91.4253	125.272	299.272	304.822								0.0143601								0.0174905
							47.3898	80.2212	229.051	240.358								0.140665								0.10306
							72.9391	73.0991	371.211	343.739								0.140056								0.0133181
							82.2187	67.2784	350.956	356.578								0.0253933								0.0140096
							49.1243	74.7244	370.879	340.989								0.0268824								0.016009
							68.1003	87.3115	358.376	375.054								0.0380962								0.0217864
							54.3578	58.9045	480.521	324.398								0.0499662								0.0259142
							48.1576	99.6171	385.957	225.787								0.0437312								0.00694185
							62.9552	72.4585	325.583	330.098								0.0274743								0.0198336
							69.5473	71.4284	367.756	288.956								0.00805409								0.0186073
							89.5497	110.538	414.37	338.406								0.0230553								0.0125456
							50.0913	62.5356	355.57	249.169								0.0196575								0.0125905
							95.7154	83.8237	160.688	225.769								0.105408								0.00828339
							113.912	60.1287	236.893	323.966								0.0279474								0.018588
							66.8797	76.6742	349.43	332.412								0.0292243								0.0341155
							73.6807	66.6095	279.932	297.967								0.0219505								0.019038
							88.1195	47.8636	357.924	345.222								0.0131949								0.0117707
							95.3687	90.5064	249.565	322.017								0.0195872								0.0208672
							50.9041	86.717	297.821	259.418								0.0103982								0.0319092
							86.8526	124.177	336.686	232.12								0.00357817								0.0132036
							53.5324	71.0829		225.769								0.0152497								0.0147292
							94.1515	104.996		295.299								0.0195061								0.0113553
							78.8194	79.2133		365.801								0.0328485								0.0159912
							82.1628	70.8191		225.769								0.0125699								0.00867404
							80.3584	67.5734										0.0159106								0.0118055
							64.0071	74.0015										0.0287462								0.0153399
							73.328	98.173										0.00498706								0.00525434
							102.352	105.394										0.0125794								0.0097413
							104.225	116.894										0.0335327								0.00577761
							169.817	94.9426										0.00948544								0.0105386
							61.5097	49.548										0.0160452								0.0864028
							96.6926	62.5146										0.0151096								0.0175157
							96.6926	70.1063										0.0218088								0.0265737
							97.5979	104.883										0.00392989								0.0137436
							90.8546	96.9028										0.0196724								0.00964049
							86.9133	69.1548										0.0514557								0.0100071
							61.5167	200.995										0.0120396								0.0795999
							89.743	66.0159										0.0691291								0.0105822
							67.2859	79.6708																		0.0226713
								109.385																		0.00341124
								56.353																		0.0139075
								129.581																		0.041031
								61.9924																		0.00308332
								106.516																		0.0264382
								56.353																		0.0223833
								141.55																		0.041031
								82.6645																		0.00703369
								109.385																		0.0473585
								92.3011																		0.0139075
								113.991																		0.0104607
								109.385																		0.00208205
																										0.0139075

## Sheet: Main Fig. 3
Fig. 3b	Synaptic		Fig.3e	Synaptic		Fig.3g	Tenm3 CA1	Tenm3 Sub	Homer1. CA1	Homer1 Sub	Fig.3h	ΔCre	Cre	Fig.3i	ΔCre	Cre	Fig.3j	Distance	Fig.3k	ΔCre	Cre	Fig.3l	ΔCre	Cre	Fig.3m	Distance
	ΔCre	Cre		ΔCre	Cre		130.507	94.6825	311.727	244.417	0	5	28		1.19048	1		0.00840476	0	28	5		1.2381	0.6875		0.00041
	0.42981	0.24351		0.4103	0.25806		91.6808	97.334	305.677	296.56	1	31	28		1.4	0.55		0.00832377	1	25	35		1.2	0.63636		0.00169
	0.32041	0.42276		0.54816	0.28249		129.682	54.0036	336.793	208.967	2+	26	3		1.42857	0.2		0.0052937	2+	8	22		1.38095	0.69565		0.00199
	0.54989	0.02514		0.4311	0		130.507	109.698	310.397	320.698								0.0474489								0.00278
	0.63235	0.05682		0.51364	0.31094		72.5629	80.9161	202.828	315.684								0.00913919								0.00306
	0.44694	0.32616		0.44806	0.32009		118.027	87.821	260.691	330.835								0.0271935								0.00306
	0.31751			0.36469			65.0026	44.9944	216.683	272.079								0.0182529								0.00345
							122.609	58.3318	371.22	371.316								0.0151396								0.00394
							129.73	80.1295	303.786	263.647								0.0548129								0.00437
	Non Synaptic			Non Synaptic			73.0526	45.533	300.52	352.391								0.011278								0.00444
	ΔCre	Cre		ΔCre	Cre		74.8727	66.5088	346.33	224.923								0.0277741								0.00464
	0.57019	0.75649		0.5897	0.74194		59.4711	93.2429	295.568	355.521								0.0141266								0.00469
	0.67959	0.57724		0.45184	0.71751		66.1097	99.5135	338.563	251.263								0.00693203								0.00485
	0.45011	0.97486		0.5689	1		127.818	140.651	326.597	336.526								0.0187729								0.00495
	0.36765	0.94318		0.48636	0.68906		108.149	114.477	332.552	330.72								0.0614619								0.00503
	0.55306	0.67384		0.55194	0.67991		64.7758	64.5536	253.081	191.938								0.0242791								0.00553
	0.68249			0.63531			67.7148	60.8093	308.433	337.009								0.0600608								0.00562
							56.0055	71.129	308.433	330.72								0.00916145								0.00577
							114.637	85.0354	330.41	205.038								0.0218975								0.00594
							66.7421	73.406	320.212	227.764								0.0289487								0.00603
							88.1284	56.1255	318.222	319.231								0.0389585								0.00605
							66.588	67.3648	289.634	313.271								0.00218216								0.00605
							89.9408	57.5411	344.648	327.874								0.00371127								0.00609
							66.588	94.3889	496.73	351.597								0.00378765								0.00637
							89.9408	93.8273	448.451	202.606								0.0052937								0.00637
							80.3252	101.13	259.03	325.616								0.00562066								0.00647
							132.008	88.2583	370.47	253.591								0.00573579								0.00689
							107.439	98.0366	179.469	396.718								0.00577261								0.00695
							70.1383	101.13	285.835	211.218								0.00579556								0.00718
							77.0969	64.0769	369.897	301.736								0.00582526								0.00718
							117.283	134.98	323.366	300.885								0.00622736								0.00749
							112.138	94.3076	303.911	341.844								0.00661538								0.00802
							122.288	71.0213	303.688	315.574								0.00693203								0.00803
							79.5789	153.249	340.615	385.242								0.00705716								0.00806
							63.5224	97.8749	351.045	352.224								0.00726516								0.0081
							71.9718	76.6346	341.138	305.116								0.00777472								0.00821
							82.6807	120.014	263.183	209.933								0.00783445								0.00907
							72.1815	57.5024	318.338	323.833								0.00797216								0.00915
							86.9999	75.4773	272.148	282.196								0.00797216								0.00925
							62.5713	96.9436	299.03	279.235								0.00832377								0.00954
							84.4882	70.2752	253.684	203.764								0.00840476								0.00992
							121.096	84.6841	302.788	349.682								0.00855216								0.01014
							79.8162	84.4946	397.867	397.202								0.00875096								0.0102
							84.0952	92.8115	339.569	344.342								0.00902772								0.01061
							66.7188	159.939	339.439	356.279								0.00902772								0.01066
							122.441	72.1725	327.594	223.174								0.00909777								0.01085
							92.5772	116.697	309.381	366.47								0.00913919								0.01098
							71.9347	84.3444	343.942	277.966								0.00916145								0.01127
							71.3926	105.07	311.863	371.078								0.00989045								0.01142
							139.935	94.194	375.404	372.515								0.0103833								0.01166
							67.4097	70.5635	357.141	280.603								0.0105675								0.01188
							166.318	77.4143	378.651	326.57								0.0111585								0.01201
							83.5851	103.462	358.329	326.57								0.011278								0.01205
							54.9589	91.7589	356.589	331.67								0.0122453								0.01206
							58.7779	113.803	339.569	366.212								0.012571								0.01207
							163.198	125.541	312.114	369.657								0.0127309								0.01297
							84.0747	83.9083	357.141	238.585								0.0127408								0.01373
							108.93	90.1127	355.871	298.455								0.0128475								0.0138
							70.2896	204.153	385.821	209.6								0.0136515								0.01413
							113.859	54.4667	323.158	343.843								0.0141266								0.01453
							102.082	106.619	356.589	339.106								0.014277								0.01468
							82.7972	105.21	358.329	323.158								0.0151396								0.01479
							68.1998	67.7674										0.0162539								0.0148
							126.678	118.035										0.0162967								0.01511
							105.806	137.93										0.0163273								0.01573
							86.024	81.0002										0.0164602								0.01601
							68.4271	53.4205										0.0166414								0.01617
							65.0683	70.3259										0.0168458								0.01633
							108.032	119.463										0.017207								0.01676
							78.6759	137.93										0.017207								0.01677
							119.478	100.068										0.017207								0.01708
							75.6769	53.4875										0.0173775								0.01801
							124.131	101.202										0.0174743								0.01862
							116.993	101.202										0.0175463								0.02093
							50.4515	136.228										0.018047								0.02233
							82.673	135.258										0.0182529								0.02284
							101.632	94.4953										0.0185406								0.0249
							62.2885	83.0821										0.0187729								0.02577
							119.073	86.8725										0.0197762								0.0303
							81.664	106.454										0.019938								0.03056
							95.3709	76.5716										0.0207617								0.03073
							81.664	100.563										0.0215838								0.03267
							95.3709	73.2424										0.0218975								0.03285
							155.869	58.739										0.022315								0.0338
							105.806	107.44										0.0228896								0.04165
							124.131	82.655										0.0241069								0.04304
							101.632	86.3909										0.0242791								0.04476
							62.2885	63.3972										0.0248153								0.04489
							134.707	65.8076										0.0271935								0.04691
							105.205	90.1459										0.0277741								0.05278
							88.0331	58.685										0.0289487								0.12371
								66.9003										0.0295095								0.25661
																		0.0299504								0.30139
																		0.0307024
																		0.0314461
																		0.0325305
																		0.0340223
																		0.0389585
																		0.0443323
																		0.0474489
																		0.0492427
																		0.0506891
																		0.0519754
																		0.0548129
																		0.0600608
																		0.0614619
																		0.063634
																		0.0664796
																		0.116403
																		0.116403
																		0.154684
																		0.269764

## Sheet: Main Fig. 5
Fig.5d			Fig.5e p-CA1		Fig.5e d-CA1		Fig.5e p-Sub		Fig.5e d-Sub			Fig.5f p-CA1		Fig.5f d-CA1		Fig.5f p-Sub		Fig.5f d-Sub
ΔCre	Cre		ΔCre	Cre	ΔCre	Cre	ΔCre	Cre	ΔCre	Cre		ΔCre	Cre	ΔCre	Cre	ΔCre	Cre	ΔCre	Cre
36590.7	630191		1.86881	1.20082	1.87457	1.74055	1.56509	0.994165	1.49775	0.930561		24.6307	21.8648	22.0808	28.3432	22.8518	17.9976	22.5467	10.5414
175721	413729		1.7384	0.374318	1.61687	0.562053	1.15327	0.9398	1.61969	0.901833		21.9383	2.32273	20.8209	5.96788	21.3734	13.7525	22.7857	4.91739
201397	459078		1.4192	0.0523057	1.24774	0.0626014	1.59653	0.119702	1.44864	0.202462		13.5977	0.065002	14.7546	0.281675	16.5958	5.67402	14.4654	10.1133
17533.7	589642		0.566682	0.736745	0.694485	0.711326	1.06698	0.683619	1.21826	0.699348		4.51402	4.77136	5.35449	11.2146	19.8937	9.38227	20.0335	5.44299
10728.1	394263		0.914735	0.368523	0.915086	0.48626	1.6696	0.407079	1.32968	0.441048		10.015	1.04008	10.0604	3.51916	19.5289	0.326164	22.6915	0.360497
30117.3	421681		1.15499	0.376475	1.07043	0.406229	1.03137	0.345596	0.926632	0.313954		9.26925	4.21774	7.51791	3.95595	9.24209	3.65168	3.6288	1.94277
87396.4	441686		0.977802	0.13306	0.993893	0.159155	1.04057	0.0789402	0.811627	0.0825332		12.6616	0.927863	18.7006	2.41246	11.6954	2.19548	8.82121	0.878191
531247	395220		0.967291	0.869654	1.12041	1.05212	1.32115	1.1143	1.41284	1.08139		17.1151	0.683226	16.8128	8.21532	21.6654	13.1301	24.8962	7.84372
528032	373128		0.831999	0.935356	0.810803	0.91554	0.908651	0.966892	0.786411	0.80296		16.3661	1.8189	14.8464	1.31714	13.4625	3.37057	20.3176	1.15562
557178	341105		0.777611	0.673276	0.807222	1.00042	0.543105	0.829982	0.624581	0.538419		9.65799	6.96588	11.6676	12.3697	14.4227	13.1736	12.2393	4.03274
567073	317724		1.27064	0.491071	1.36971	0.716788	1.91313	0.730117	1.61745	0.728238		22.3439	3.51136	21.8034	8.71297	19.3294	10.1587	20.7983	8.49751
488271	359575		0.901664	1.01247	1.00665	1.84656	0.916835	1.79177	0.770695	1.42366		14.9779	25.4447	17.3541	22.7234	9.02527	26.9817	10.9975	24.2754
484950	290094		1.0341	0.858214	0.937978	1.31896	0.969431	1.27859	0.95543	0.916925		2.27912	9.59061	1.90367	24.9241	0.356248	20.7261	0.356248	8.13344
383280	605729		0.957031	0.974441	1.11955	1.20618	0.815609	0.743629	1.12563	0.500191		13.7601	18.5016	21.4326	24.1907	18.6768	13.6324	20.9885	8.26677
409125	361136		1.27696	0.176209	1.12288	0.551445	1.4851	1.31437	1.55817	0.994143		16.8401	0.0254047	20.3472	1.44829	22.66	22.7187	24.9473	17.7908
550103	377418		1.33785	1.06964	1.24548	1.13952	0.800828	1.71789	0.757128	1.33179		12.4691	13.2577	13.0991	23.7893	29.7092	21.1163	27.3804	21.6258
673562	378490		0.526318	1.0581	0.521618	1.95048	0.484863	1.66441	0.386942	0.908096		5.13645	14.5031	8.31672	18.281	7.62186	18.9061	5.95832	12.2611
660680	546142		0.926475	0.871259	0.856247	0.9863	0.745171	1.33455	0.737668	0.989682		14.1647	10.4612	11.623	10.146	0.327872	17.6687	0.313616	5.34344
726026	48584.1		0.893863	0.514251	0.828097	0.770187	0.850137	1.14323	0.815556	0.672168		5.51135	4.97148	7.49544	8.99003	4.7685	18.1697	2.38466	7.53653
515616	72143.1		0.918723	1.01568	0.825785	1.21735	0.724064	0.901645	0.711158	0.489352		26.1492	21.7747	23.6777	23.7724	2.23699	19.4329	0.626357	8.06796
31055.1	45344.3		0.577319	0.438715	0.568852	0.584219	0.8264	0.637846	0.916255	0.584551		17.8747	1.06709	22.5238	4.01147	15.8858	6.40097	14.5236	5.64166
101584	60254.7		0.522053	1.15873	0.642083	1.35518	1.03116	1.84768	0.97459	1.43036		10.1054	18.4425	13.6348	25.8648	15.4739	11.2862	17.9717	4.56636
117327	41573.1		0.669638	0.71783	0.785894	0.887344	0.733427	1.06245	0.643671	0.575028		2.85579	10.3169	3.8966	22.3534	3.90026	24.9985	3.73469	12.6274
18823.7	5065.9		1.05269	0.413779	1.03911	0.4866	1.05377	0.479331	1.16707	0.382412		17.8704	0.587106	20.0922	0.825624	20.243	1.67996	22.2647	0.760736
123519	51198.2		0.652479	0.249487	0.742989	0.340976	0.792145	0.803253	0.813013	0.586654		6.68414	8.73037	6.9668	16.7092	8.19818	20.4371	12.1731	11.5243
329067	15424.8		1.04233	1.23479	0.962593	1.27132	0.638685	1.09043	0.852928	0.494021		7.59691	7.55127	3.29504	15.7278	9.86399	20.5897	6.192	9.86331
351055	50141.4		1.27302	0.380138	1.34575	0.525811	1.37959	0.71164	1.616	0.476317		24.5153	5.08865	24.1964	12.3478	21.7852	19.2278	21.6958	6.5766
256036	127007		0.669161	1.25243	0.656136	1.36776	0.458542	0.520751	0.415578	0.345156		3.87313	18.1	4.2107	25.4527	9.34133	5.16686	6.72484	2.78846
299310	92661.6		1.68979	0.54418	1.7064	0.64571	0.967731	0.536779	1.01441	0.407882		27.3368	8.78428	25.1071	22.3857	22.6938	12.8097	20.3967	7.69195
105883	56925.3		0.590389	0.0700921	0.564682	0.315137	0.517056	0.110158	0.474537	0.0834577		10.4308	2.02535	10.8078	2.80026	8.50484	4.88977	7.1964	2.76382
	164666			0.89306		1.62983		1.54214		1.37605			13.9479		21.0373		17.7053		11.9888
Fig.5j			Fig.5k p-CA1		Fig.5k d-CA1		Fig.5k p-Sub		Fig.5k d-Sub			Fig.5l p-CA1		Fig.5l d-CA1		Fig.5l p-Sub		Fig.5l d-Sub
ΔCre	Cre		ΔCre	Cre	ΔCre	Cre	ΔCre	Cre	ΔCre	Cre		ΔCre	Cre	ΔCre	Cre	ΔCre	Cre	ΔCre	Cre
23648.2	18440.9		0.457785	0.706904	0.677885	0.779264	0.710361	0.783478	0.949644	0.848386		1.00583	5.89499	7.4249	11.5198	6.61816	11.1145	18.1736	13.8776
13711.1	21903.2		0.394987	0.400691	0.375353	0.446402	0.359162	0.453331	0.450986	0.48937		2.95128	0.566759	0.162218	0.583514	0.193413	0.593773	0.668424	0.551005
48918.6	16772.8		0.600912	0.302333	0.609185	0.206903	0.532321	0.204387	0.582737	0.21897		1.46289	12.002	5.40883	18.0158	2.13747	8.84044	2.26228	12.8102
7413.12	11736.4		0.662772	0.401713	0.660877	0.374592	0.69655	0.374609	0.764996	0.468559		3.01213	0.191597	4.56771	0.340164	4.01261	0.279421	5.96963	0.834822
13404.2	7631.73		0.766271	1.24185	1.12003	1.2892	1.10911	1.28848	0.574782	1.27491		4.30907	16.4281	5.7792	18.2565	4.92739	18.6523	12.994	6.55322
16347.8	16849.9		0.929816	0.33855	0.901654	0.421471	0.8972	0.477801	0.952981	0.434183		9.63276	0.959739	21.412	0.863117	7.7659	1.82809	19.9419	0.864483
19220.5	18574.1		0.737437	0.552494	0.925482	0.426293	1.04473	0.433011	0.973748	0.45699		4.41955	9.87634	21.2865	10.7248	20.6563	12.8777	20.319	9.85717
17233.8	19548.8		1.63943	0.375633	1.19428	0.180418	1.33905	0.222993	1.84226	0.399493		17.579	3.27145	19.3399	0.96642	14.3882	1.13901	17.9986	3.58506
12215	22307.9		1.91662	0.982885	1.66129	0.934734	1.6902	0.943729	1.66326	1.17155		14.1665	6.8788	10.4155	14.0138	20.5616	13.3173	9.86504	17.6137
13109	17103.2		1.26074	1.14019	1.1416	1.18213	1.06716	1.17978	1.22596	1.08395		15.879	11.613	19.6727	8.26451	18.3737	18.8277	4.92456	5.41632
11591.9	9238.31		1.29214	0.932193	1.14495	1.06453	1.01856	1.24745	1.20627	1.43776		9.73431	10.0357	1.95523	16.9726	18.5519	3.62098	17.1618	17.8184
18497.5	25125		0.430641	0.914257	0.75842	1.02506	0.810694	0.89596	0.763779	1.19081		5.91581	7.85836	3.7227	18.5999	2.47455	14.2505	3.52192	18.4382
18682.1	18470.5		1.0063	1.39961	1.14079	1.43499	1.12839	1.21993	1.09401	1.14162		7.47377	12.6776	14.9811	19.2153	8.21671	16.8954	3.34693	13.8659
15930.9	9963.25		1.59421	0.425625	1.1553	0.443109	1.19687	0.420992	0.904558	0.5714		20.7811	7.5948	19.2876	4.10654	17.4673	3.10881	8.50901	7.2987
29621.5	14272.2		0.999549	0.776585	0.880258	0.794191	0.882494	0.875727	0.489469	0.929208		15.0432	1.09298	18.5063	5.80854	19.1192	7.81807	14.8527	8.82287
19446	19650.9		0.878749	0.751129	1.48876	0.525908	1.44763	0.629253	1.59312	0.591568		11.1686	19.8057	19.6968	3.27624	18.0874	5.98184	19.7284	8.52106
18102.3	14589.8		0.873765	1.35592	1.05844	1.60373	1.14038	1.56405	1.27446	1.42257		12.7273	23.7311	17.3103	7.6718	18.7696	21.5976	19.7489	17.7983
21316.4	19658.1		1.61214	1.57655	1.33936	1.5972	1.19402	1.52477	1.12534	1.50607		12.467	14.7517	18.5068	18.9575	17.2708	19.3455	12.6548	18.5797
18564.6	20685.7		1.65144	1.35804	1.45702	1.16974	1.40287	1.34375	1.34245	1.3005		17.6687	14.7164	20.153	16.7364	19.5216	17.5448	12.6889	16.9898
21482.6	12137.1		1.60089	0.901649	1.47432	0.870497	1.43172	0.916099	1.14644	0.646505		8.9003	11.2031	7.19525	18.7516	18.6592	18.4601	12.2956	11.7098
15723.4	11192.3		1.4348	1.20878	1.34693	0.936631	1.31778	0.933595	1.21332	0.98189		12.8855	17.126	18.4419	18.5319	21.158	17.2237	18.389	18.2096
12130.7	19115.2		1.80866	1.17702	1.70103	0.989995	1.44708	0.937762	1.64343	1.17564		18.6928	17.6721	21.2895	18.5136	20.0745	17.9347	18.6756	18.7658
20983.5	13461.8		0.550805	1.31228	0.559866	1.30695	0.512483	1.27985	0.55355	1.49514		12.3388	10.4298	15.3269	17.9949	9.72117	16.426	10.8945	6.31145
23371.2	17354.6		0.293438	1.78701	0.331007	1.15752	0.38055	1.15487	0.416368	1.14276		1.05783	17.8333	1.46982	11.8445	1.8799	9.6542	2.88879	9.40678
13356.9	25517.3		1.18479	1.08346	1.39552	1.03702	1.38953	0.972806	1.48703	1.11237		9.48258	16.2498	19.1944	21.1524	20.0925	20.9881	16.1281	20.8864
56303.6	26107.5		0.703535	0.924883	0.32931	0.799222	0.35236	0.75893	0.226298	0.701621		16.625	10.0977	7.70166	9.66565	9.45684	5.72981	3.79216	7.03921
13833.9	20964.9		0.369011	0.947804	0.423468	0.923551	0.459178	0.91027	0.459522	0.887191		11.609	11.5257	15.4093	20.0525	16.2941	16.6235	15.4914	13.5734
72822.7	11927.4		0.657401	1.3107	0.654132	1.19498	0.608512	1.3162	0.626006	1.34156		3.94382	5.02839	4.94769	16.6637	2.88392	18.3749	3.02176	17.8767
13685.7	29487.5		0.883682	0.745936	1.01926	0.755536	1.29442	0.792802	1.41608	0.62844		11.9833	10.1858	19.5366	9.08625	22.2421	10.0176	17.8821	4.75884
18646.3	22554.5		0.523629	1.92112	0.75226	1.36747	0.837928	1.52091	0.755699	1.44942		13.0624	16.4456	23.1564	19.9846	9.75139	19.9451	19.277	9.71211
29227.6	10545.9		1.28364	1.98999	1.32196	1.44524	1.30072	1.64555	1.28144	1.9585		14.201	21.0421	16.3779	11.7852	9.04246	13.486	22.5658	18.3559
	25568.7			1.34364		1.31758		1.47162		1.58547			10.0122		16.3592		17.4245		18.3147

## Sheet: Main Fig. 6
Fig.6 f Area			Fig.6 f MEC		Fig.6 f p-CA1		Fig.6 f d-Sub		Fig.6 f DG
ΔCre	Cre		ΔCre	Cre	ΔCre	Cre	ΔCre	Cre	ΔCre	Cre
6275.14	8533.58		8.79933	8.71174	0.785585	1.62144	1.94783	3.95245	8.31721	2.42077
7857.66	9435.39		0.878348	3.31325	0.568811	0.456492	1.16328	0.631069	8.14351	2.76586
9294.17	1775.34		8.80344	4.07713	0.759717	0.022843	1.70209	0.23992	9.94909	4.18127
8336.79	11289.1		7.49077	12.4871	1.1409	0.131561	1.99717	1.96608	7.38893	1.97673
7261.09	11647.5		0.801261	10.2062	0.911176	0.327708	1.04687	1.22208	9.24404	2.9228
7799.58	10367.2		2.28411	5.47207	1.17119	0.227059	1.60724	0.159348	10.3481	5.73107
8735.55	8955.53		12.8836	10.3148	4.3838	0.127011	8.27885	1.10937	7.08966	4.98701
15191.4	5863.42		10.5912	9.55935	1.96179	0.290267	1.51196	0.595028	8.80981	3.16833
23127.1	10397.1		7.28188	9.723	0.96196	0.552673	1.38918	1.15869	9.10704	1.86322
2537.32	7728.54		4.90272	3.77531	0.811617	0.17763	1.69964	0.390928	7.7294	7.62698
17956.3	6748.39		10.8701	7.6955	2.51789	0.046204	5.49603	0.181401	8.20802	3.66462
26848.4	10557.2		7.3739	9.88756	1.53428	0.582622	2.41229	0.429677	8.87219	1.31203
3306.19	9021.16		4.41139	9.85389	1.66595	0.690962	2.48981	0.983029	13.4941	4.23087
2836.31	7865.61		5.12092	8.81334	1.2619	0.112929	1.99557	0.575499	8.87673	3.7843
4104.47	10474		4.7132	4.58492	2.47632	0.035885	3.04183	0.200578	10.3102	6.01972
7249.84	3044.45		6.07516	8.58057	0.987401	0.49972	1.68757	0.981136	7.09221	5.38248
5308.79	12062.6		5.20777	5.63731	2.33962	1.14877	2.4138	3.40196	8.94117	12.4862
16568.9	13014.1		9.77519	7.61001	0.353558	1.32228	0.903472	2.26071	6.08396	2.55659
17782.4	18283.9		6.20968	8.15212	1.12502	0.550152	1.21569	1.88927	5.4016	7.07774
9526.81	22524.2		9.78517	5.31673	1.50495	0.841953	1.44584	1.12882	6.01412	8.19787
11728.9	15371.1		6.5607	13.4689	0.717841	1.03547	7.94775	3.83597	5.43497	4.13304
23922.9	14069.1		6.10458	1.78327	0.731938	0.359223	1.10894	0.932645	1.37376	4.73957
16957.6	10520.3		5.76174	7.04742	0.706681	1.15048	2.71332	2.30762	1.48304	6.54364
2358.28	16060		9.49725	14.9242	1.01262	2.55906	2.21935	4.32907	5.19936	11.4997
5449.96	11739.1		11.6145	4.62279	4.15551	1.44264	7.25707	2.55712	4.55158	5.03378
18813.4	20725.1		4.72682	12.8273	1.2838	3.09429	2.28193	7.31993	2.00411	4.49281
4363.93	25024.5		4.8151	11.872	0.67973	2.64566	1.40855	7.80368	2.59668	3.058
4761.48	14450.6		12.137	5.83519	3.85174	0.518442	7.69022	1.57826	3.64429	5.60572
7715.14	11746.5		8.668	7.25709	4.45438	0.3495	4.52439	1.44294	4.38983	4.28153
9141.96	24787.4		3.47681	10.1043	4.28282	1.24839	4.71573	3.68058	1.50924	4.97993
13463.7	11815.2		13.8699	11.8362	3.87698	0.382597	5.68844	1.9157	2.59138	5.85023
Fig.6 g Area			Fig.6 g MEC		Fig.6 g p-CA1		Fig.6 g d-Sub		Fig.6 g DG
ΔCre	Cre		ΔCre	Cre	ΔCre	Cre	ΔCre	Cre	ΔCre	Cre
5691.82	21491.2		8.3023	1.56679	0.491241	0.286871	5.76188	0.122207	14.3686	0.737752
24289.7	12938.2		4.06238	2.63031	0.713138	0.0217945	0.781974	0.15764	14.7647	23.572
6018.62	13199.1		5.4417	9.4197	1.27905	0.137043	2.62582	0.700815	10.4666	6.79346
10239.8	8673.5		6.28877	8.17171	0.737925	0.006812	4.34094	0.625574	12.2375	10.658
8149.33	21844.7		3.133	2.06766	0.252736	0.0859545	0.949581	0	9.65061	10.7655
10513.2	17898.7		1.00096	5.58299	0.390719	0.444402	0.574437	0.524177	13.1421	13.966
11438.9	3905.67		7.96224	5.83844	1.28346	0.758354	7.55742	1.20458	6.56111	14.5388
11448.2	16699.4		5.76155	6.1562	1.57158	0.0686729	1.81911	0.564785	12.5601	6.6268
2554.21	23417.5		2.71731	2.35224	1.50681	0.0772029	1.97135	0.341356	12.8388	10.5047
3767	10480		11.7354	2.27393	1.08512	0.87061	1.83422	1.38133	13.313	15.9192
12238.4	613.856		15.5038	3.25415	2.384	0.21106	2.30382	0.172822	14.7525	16.3327
10962.1	19016.5		15.6885	3.03554	2.64135	0.121366	3.99175	0.366978	10.9295	9.79424
7039.77	13875.5		4.19908	3.06887	1.73875	0.290289	1.35797	0.18398	13.8048	15.223
13607.5	11174.3		6.8964	2.8201	1.21377	0.167695	0.474304	0.052582	15.5991	19.2208
7600.59	8684.87		9.81071	3.64253	2.4289	0.552243	1.42928	1.45323	13.7477	16.2669
12302.4	9165.95		18.341	10.147	3.50621	0.807027	6.0273	1.5806	16.9219	0.683247
14513.5	9353.02		19.3499	12.8355	26.9545	1.40789	10.9214	2.58675	14.3119	1.11139
4695.93	3427.21		13.4942	9.6444	4.22029	0.438115	2.60982	0.162985	17.0237	0.622854
13650.3	7107.03		11.1074	14.8607	2.18884	0.185176	2.96191	2.03478	12.1205	0.334864
5883.86	6688.18		6.6241	17.0088	1.86122	1.49002	1.18301	3.69691	20.8219	0.559219
15684.8	4271.98		18.9034	6.77616	3.00015	0.483731	6.87367	0.25365	12.3897	0.352906
6775.92	8231		20.9162	12.2322	1.03905	0.654173	4.60434	0.777462	13.6096	0.91223
12429.7	7890.97		5.66544	19.8802	3.59315	2.6101	3.29238	2.63477	13.21	0.924032
9069.1	6800.61		16.994	22.7167	2.56862	3.97815	3.1015	4.7677	14.4946	1.83247
11741.8	7074.55		15.3711	18.5452	3.96936	0.455167	3.88239	0.661954	5.31566	8.56473
6065.79	6201.91		19.4398	16.0929	6.21612	6.1171	12.3	0.65282	1.32404	13.1817
5015.22	8223.56		19.3024	21.405	6.39466	3.49624	7.24205	7.15894	15.309	3.7023
5699.59	7814.73		16.9265	12.1809	2.98612	2.92549	2.18534	5.57372	9.24646	1.96665
3857.19	8149.28		18.847	23.0958	3.60046	2.14858	5.02671	10.1787	17.0439	7.10564
3197.42	6780.99		17.9576	16.8098	3.78817	1.81249	6.07221	3.69891	8.97084	5.79355
9092.32	8628.17		18.9006	14.8846	12.4254	4.72563	17.9415	2.89262	13.0471	5.25215
8982.02			3.15264		5.75952		12.133		13.0803
Fig.6 h Area			Fig.6 h MEC		Fig.6 h p-CA1		Fig.6 h d-Sub		Fig.6 h DG
ΔCre	Cre		ΔCre	Cre	ΔCre	Cre	ΔCre	Cre	ΔCre	Cre
4101.44	12656.3		19.7805	9.18075	9.64747	0.938416	10.5189	1.0543	5.99942	5.03457
8378.32	14872.8		11.0851	14.6668	5.93474	4.07217	4.18048	2.34018	3.37934	4.23812
16646	10540.4		16.0694	5.76263	4.86208	1.92008	6.54527	1.24887	4.26655	3.84652
11733.2	7864.66		15.7598	8.7177	5.98617	1.7061	5.60517	3.58368	5.02252	2.69543
10523.3	10204.5		10.2729	10.6372	6.94971	1.5091	6.21155	1.73394	3.74575	1.68023
10682.5	11929.8		2.30623	12.5631	3.78787	2.64598	1.98584	2.1903	3.69641	0.760386
3376.61	7904.05		3.09187	12.7003	4.86061	2.48761	5.93414	2.19533	5.394	1.04205
1820.82	10278.9		9.85069	6.67898	3.53184	0.331788	3.97842	0.332423	5.0887	1.29744
12718.6	8471.65		9.84087	12.5231	3.22544	0.183934	3.89603	1.44514	5.86363	0.184798
10421	10676.4		8.74511	5.18489	9.34802	0.852477	12.1013	0.69159	6.54256	2.25746
12831.3	19201.8		13.9902	3.72363	4.56804	3.24816	6.701	1.63343	4.98059	1.23418
12814.2	5437.97		18.5276	9.55177	2.66018	2.46074	5.49413	3.99408	8.52283	1.22152
6038.74	3260.76		12.4442	14.109	2.45621	0.227291	3.55806	0.71902	6.27665	1.12604
8646.67	4964.25		13.684	12.8297	2.36119	4.21025	4.74689	3.80598	8.63803	0.826525
10484.2	5329.62		16.1591	17.5312	2.38438	4.48072	7.49449	4.22816	3.71691	0.47711
6535.47	4014.82		18.1985	7.53395	8.44717	1.37336	16.4111	0.697017	5.2549	1.29774
8681.79	6847.7		15.4984	1.42631	16.0467	1.25776	16.6507	0.240116	16.5676	0.672966
6851.46	5265.3		13.7007	4.62556	7.99632	0.634088	9.11117	0.916678	17.6671	1.09684
12245.8	6246.91		17.6338	4.70664	10.9231	1.49802	14.9225	2.09741	15.1813	1.96593
9846.88	12830.1		19.5846	7.8923	14.2945	0.91106	19.4543	1.97655	15.0482	0.204963
9495.08	15650.5		17.2145	4.78716	8.34886	0.316629	11.1884	0.715192	14.7063	1.25166
12672.3	15987.8		15.3894	21.6064	4.28743	5.6783	7.54762	9.1639	17.4545	1.11787
8980.36	16498		13.1879	8.94173	4.97836	7.99958	4.84246	8.75577	15.8747	0.230537
8826.2	12111.2		8.18796	19.1469	5.36583	9.77115	7.33192	13.992	14.4448	0.223941
8419.9	5562.72		4.68904	12.5376	9.7698	8.31771	8.92332	10.8979	14.1646	10.467
10082.3	6886.2		10.7753	11.9865	7.76961	14.4509	12.0333	12.4984	15.2342	3.81527
6585.37	7807.04		8.67584	17.9817	11.3449	6.72409	12.8558	9.50471	13.3481	5.0359
10333.1	9195.42		11.7057	16.4384	6.25822	1.71401	10.8008	4.55097	14.3215	3.71482
6010.96	4190.88		27.3247	2.46736	20.1271	4.9408	13.965	1.80275	8.29508	20.0874
4974.48	5585.54		15.9843	14.7098	7.87363	3.74823	9.95754	3.36609	13.7192	8.0296
6458.95	6968.03		9.03121	13.7828	5.30725	1.39461	6.8549	3.72941	13.9787	7.54304
5871.64	6811.02		13.0899	13.2729	6.83294	1.00647	7.87404	3.06658	13.0208	7.59285

## Sheet: Main Fig. 7
Fig.7 Ip CA3			Fig.7 Con CA3			Fig.7 d MEC
Cre / WT	Cre / Ten3/4 cKO		Cre / WT	Cre / Ten3/4 cKO		Cre / WT	Cre / Ten3/4 cKO
10.7512	19.722		4.60253	14.7124		1.25	2.58586
8.62031	8.68925		6.43735	14.9072		2.63462	3.69481
10.5195	13.4478		7.92688	16.7054		2.52	5.97959
6.69185	11.039		9.86282	4.47952		7.67568	2.23333
13.0988	12.3975		24.8784	14.4352		7.5	5.97619
8.96564	8.26551		6.86528	5.85854		2.80952	2.64103
16.4253			11.954			1.7971

## Sheet: Main Fig. 8
Fig.8 b
Stimulate Intensity (μA)	ΔCre											Cre
20
30	43.9	32.3	155	231.3	62.3	57.4	31.1	29.9	64.1			145.9	15.3	54.9	11.6		45.2	22	76.3	46.4	173.3	66.5	9.8	80.6	101.3	67.1	19.5
40	105	68.4	169.1	364.4	209.4	191.7	56.8	151.4	148.9	71.4		199	60.4	172.1	171.5	120.2	65.9	78.1	180	181.9	256.3	92.2	272.8	151.4	293.6	277.1	69.6
50	152.6	119.6	249.6	437.6		343.6	134.9	303.3	224.6	338.1		441.3	90.3	259.4	208.1	268.6	101.9	144.7	271.6	258.8	337.5	120.2	432.1	338.1	369.3		95.2
60	212.4	153.8	408.9	676.3		406.5	239.9	520	355.8	559.1		562.1	440.1	321.7	269.2		174.6	254.5	352.2	294.8	463.9	206.3	555.4	488.9	542		106.2
70	366.8	347.3	468.8	835.6	393.1	457.2	263.1	681.8	400.4	753.2		611.6	607.9	369.3	275.9	402.2	290.5	285	430.3	367.4	484	334.5	708	761.1	679.9	465.1	148.9
80	456.5	388.8	496.8	1066.3	561.5	734.9		756.2	426.6	772.1		730.6	629.9	399.2	300.3	490.7	454.7	355.8	504.2	423.6	587.2	454.7	814.2	1070.6	700.1	816.7	163
90	507.8	393.7	514.5	1176.8	607.3			880.7		838.6		771.5	737.3	450.4	329.6	592.7	498.7	407	653.1		791.6	475.5	1071.2	1140	745.2	1243.9	183.7
100	626.8		558.5	1249.4	647			925.9				799.6	776.4	499.9	351	630.5	526.1	503.5	794.1		1147.5	600.6	1315.3	1445	829.5	1274.4	192.3
		Fig.8 c			Fig.8 e			Fig.8 f			Fig.8 h			Fig.8 i
		ΔCre	Cre		ΔCre	Cre		ΔCre	Cre		ΔCre	Cre		ΔCre	Cre
		7.39	9.845		0.385957	0.36261		2.274	5.42		1.35698	1.11952		1.996	4.502
		5.8	10.6		0.345988	0.28275		1.764	1.524		1.38028	1.22019		3.124	2.371
		6.565	5.851		0.23642	0.35736		1.844	1.34		1.18053	0.842164		1.183	4.407
		14.96	4.204		0.247281	0.329906		4.88	6.28		1.1443	1.35327		1.946	3.397
		7.824	7.503		0.396909	0.334886		5.86667	4.4		1.31849	1.34459		6.266	4.563
		10.13	6.78		0.488697	0.331929		5.42	5.2		1.40824	1.54064		4.761	1.953
		4.847	5.941		0.360548	0.244447		5.04	6.44		1.23195	1.10522		3.187	0.3597
		12.07	8.82		0.291377	0.39482		6.6	3.8		1.44312	1.31323		3.775	1.741
		6.859	6.456		0.304091	0.281134		7	3.8		1.5966	1.18868		2.591	2.225
		12.17	11.21		0.267957	0.353568		4.04	4.4		1.41456	1.40803		2.128	6.087
			7.011			0.355918			6.3			1.4091			1.616
			15.07			0.272237			5.36			1.37607			4.687
			17.17			0.303447			5			1.47484			2.999
			9.939			0.226992			6.4			1.26825			4.031
			14.96			0.214066			5.24			1.4015			0.8125
Fig.8 k
Stimulate Intensity (μA)	ΔCre													Cre
20
30	12.8	4.3	7.3	18.9	1.2	17.1	9.2		37.8	16.5	6.1	8.5		0.6	3.7	32.3	15.3	5.5	13.4	13.4	28.1	65.3	40.9	9.8	10.4	34.8	10.4	8.5	19.5
40	14	13.4	18.3	23.2	36	50	20.8		51.9	69	36	80.6		34.8	89.7	117.8	23.2	13.4	24.4	39.1	26.2	101	176.4	27.5	16.5	140.4	32.3	80.6	69.6
50	29.3	43.9	24.4	34.2	64.7	119.6	38.5	41.5	79.3	114.1	387.6	105		97.7	115.4	131.2	81.2	23.4	42.1	33.6	83	112.3	236.2	59.2	19.5	300.3	72	105	95.2
60	40.3	92.8	49.4	83	101.3	176.4	54.3	142.8	147.7	179.4	481.6	140		224.6	112.3	264.3	89.1	32.3	73.9	94.6	91.6	142.2	337.5	98.3	142.2	479.1	81.8	140	106.2
70	64.1	137.9	72.6	104.4	149.5	296	106.8	384.5	175.8	250.9	648.8	211.2		281.4	209.4	313.7	97.7	53.1	114.7	100.7	121.5	156.9	436.4	104.4	192.9	539.6	114.7	211.2	148.9
80	84.2	148.3	90.9	161.1	179.4	307.6	157.5	620.1	262.5	278.3	726.9	261.8		313.1	262.5	331.4	98.9	65.3		106.2	163.6	184.3	501.7	150.1	347.3	697	136.7	261.8	163
90	123.3	210.6	100.7	184.9	198.4	325.9	175.2	659.2	274	330.8	835.6	289.3		330.2	278.9	373.5	144.7	73.9		228.3	219.7	203.2	604.2	178.2		889.9	159.3	289.3	183.7
100	148.5	214.2	142.8			401	234.4	676.3	299.1	402.8	878.9	353.4		458.4		413.2	150.1	85.4			320.4		799	249.6		963.7		353.4	192.3
		Fig.8 l			Fig.8 n			Fig.8 o			Fig.8 q			Fig.8 r
		ΔCre	Cre		ΔCre	Cre		ΔCre	Cre		ΔCre	Cre		ΔCre	Cre
		1.528	4.965		0.338765	0.344973		1.8	4.1		2.01301	2.07854		11.61	8.989
		2.554	3.478		0.430993	0.195715		3.5875	4.45		1.09903	1.95297		14.22	4.899
		1.455	4.683		0.166795	0.384415		1.3125	2.93		1.55359	1.33371		4.597	15.23
		2.187	1.649		0.300751	0.234597		3.45	6.2125		1.41448	1.08298		8.62	6.717
		2.54	0.9535		0.18661	0.154767		13.7	9.73334		0.467207	0.758852		5.926	19.58
		4.523	1.543		0.359613	0.207234		13.03	4.3		0.984001	0.63384		10.75	9.356
		2.457	2.198		0.289519	0.359718		3.23	3.14167		2.02448	0.690095		10.38	5.248
		7.889	3.022		0.314579	0.516346		3.48	2.3		2.19316	1.04081		7.547	5.242
		3.416	2.267		0.131556	0.463916		2.97	4.91667		0.99977	1.21388		2.967	6.417
		4.367	8.086		0.271488	0.325262		4.46	4.08333		1.30799	1.19539		5.624	6.676
		10.73	2.5		0.173868	0.186113		3.88	3.675		1.92964	1.70987		2.897	9.561
		3.83	4.008		0.313908	0.223644		3.93	3.68333			1.68077		11.67	11.93
			10.9			0.171349			4.1			1.55774			8.645
			1.939			0.476246			4.5			1.37379			4.899
			3.83			0.168263			3.375			1.39171			8.666
			2.162			0.186753			7.79167			2.25833			6

## Sheet: Main Fig. 9
Fig.9 Ip CA3			Fig.9 Con CA3			Fig.9 d MEC
Cre / WT	Cre / Ten3/4 cKO		Cre / WT	Cre / Ten3/4 cKO		Cre / WT	Cre / Ten3/4 cKO
25.6214	12.4383		13.0523	8.8091		2.31646	0.3875
25.888	18.4261		15.8923	6.19034		2.57143	0.232558
6.88123	8.05839		11.6533	2.7381		3.22936	0.0425532
10.2333	24.0325		3.4	31.9352		1.5	0.9
8.69784	11.965		5.66878	8.98535		0.615385	0.757576
4.5	23.1262		6.5	8.78333		2	0.6875
4.28394	3.30717		5.51598	5.84626		1.76415	0.795455

## Sheet: Main Fig. 10
Fig.10 b
Stimulate Intensity (μA)	ΔCre										Cre
20
30	57.4	36	31.7	20.8	3.1	15.3	11	27.5	35.4		3.7	1.8	3.7	6.7	3.1	3.7	3.1	3.1	6.1	3.1	3.7	4.9
40	111.1	39.1	43.9	114.1	262.5	73.2	164.2	141.6	327.1		24.2	31.7	36.6	29.9	19.5	17.1	7.9	7.9	12.2	16.5	18.3	25
50	156.9	148.3	170	137.3	319.2	118.4	300.9	183.7	424.8		26.2	61.6	98.9	42.1	31.1	18.9	41.5	23.2	18.3	29.3	92.8	59.8
60	202.6	158.7	161.1	251.5	396.1	130	392.5	217.9	436.4		28.7	69	183.1	49.4	42.7	31.1	60.4	86.7	53.1	36	94	80
70	209.4	241.7	252.1	573.7	423.6	237.4	436.4	255.1	440.7		33.6	98.3	238	78.7	41.5	35.4	150.8	129.4	62.9	65.9	189.2	117.8
80	242.9	325.3	325.9	614.6	585.3	360	466.3	270.4	458.4		36	105	289.9	99.5	40.3	60.4	245.4	184.9	119	97.7	208.1	123.9
90	322.9	347.3	342.4	737.9	623.2	425	500.1	292.4	482.2			138.5	322.9	111.1	56.8	81.8	324.1	264.9	139.8	169.7	255.1	158.7
100	337.5	364.4	371.1	775.1	658				554.8			260.6	347.3		65.9	89.1	329	305.8	214.2	210.6	378.4	191.7
		Fig.10 c			Fig.10 e			Fig.10 f			Fig.10 h			Fig.10 i
		ΔCre	Cre		ΔCre	Cre		ΔCre	Cre		ΔCre	Cre		ΔCre	Cre
		3.91	0.5491		0.440894	0.279496		3.49667	2.91		1.02338	2.18029		5.34	6.161
		5.302	2.982		0.286933	0.247995		2.82333	3.9275		1.03795	2.05149		10.36	11.98
		5.27	5.315		0.371244	0.745908		2.51667	1.205		1.07089	1.75798		8.262	13.8
		12.09	1.746		0.375324	0.213819		3.6725	1.335		1.16741	1.60967		3.235	7.254
		8.588	0.7768		0.50989	0.289573		1.618	4.48		1.17964	2.82312		4.128	6.597
		6.863	1.25		0.273332	0.224006		2.582	2.2425		1.30258	3.26211		3.414	18.2
		7.882	5.434		0.186818	0.668833		2.444	3.6975		1.10568	3.11735		6.154	13.78
		4.013	4.681		0.27196	0.259211		1.884	1.6225		1.14036	1.81898		1.601	6.381
		5.377	2.865		0.357101	0.352348		1.62167	2.42667		1.02991	2.34359		5.449	7.124
			2.921			0.372559			4.23			2.40804			13.23
			5.057			0.292577			2.88667			1.80345			8.166
			2.626			0.533517			2.45857			2.16499			6.491

[truncated: 8 more sheets: Sup. Fig. 1, Sup. Fig. 2, Sup. Fig. 4, Sup. Fig. 5, Sup. Fig. 6, Sup. Fig. 7, Sup. Fig. 8, Sup. Fig. 9]
